# Supplementary material for: Whole-genome sequencing of Lassa virus from dry blood spots: a comparative evaluation
Source: Infect Dis Poverty. 2025 Oct 13;14:102. doi: 10.1186/s40249-025-01362-0 (PMC12516887; doi:10.1186/s40249-025-01362-0)
Supplement: Supplementary file 2 — Supplementary material 2. [file 40249_2025_1362_MOESM2_ESM.xlsx]

## Sheet: Sheet
sample id	Village	organ	Date of collection	Date of sequencing	Storage (Yrs)	Genome Size	Unmapped	Mapped area	% coverage2	Avergage Depth	Total reads	Ct value	Conc. (ng/mL)	Segment
BRI08_WB	Brissa	whole blood	2013-12-14	2019-09-30	6	3358	1	3357	100			18.66	22.6	small
BRI08_DB	Brissa	dry blood	2013-12-14	2019-09-30	6	3358	117	3241	96.52			24.47	0.5	small
DAL11_WB	Dalafilani	whole blood	2013-11-28	2019-09-30	6	3358	1	3357	100			17.33	52.4	small
DAL11_DB	Dalafilani	dry blood	2013-11-28	2019-09-30	6	3358	163	3195	95.2			27.32	0.5	small
DAL17_WB	Dalafilani	whole blood	2013-11-29	2024-02-08	10	3358	93	3265	97	107	3544	23.75	22	small
DAL17_DB	Dalafilani	dry blood	2013-11-29	2023-06-29	10	3358	3279	79	3	115	116	29.33	2.2	small
DAL25_WB	Dalafilani	whole blood	2013-11-29	2024-02-08	10	3358	1	3357	100	9786	329890	19.9	41.4	small
DAL25_DB	Dalafilani	dry blood	2013-11-29	2023-06-29	10	3358	2476	882	26	45	406	27.18	3.48	small
DAL29_WB	Dalafilani	whole blood	2013-11-30	2024-02-08	10	3358	1	3357	100	4269	143382	18.78	19.1	small
DAL29_DB	Dalafilani	dry blood	2013-11-30	2023-06-29	10	3358	2549	809	24	158	1270	27.56	0.1	small
DAL31_WB	Dalafilani	whole blood	2013-11-30	2024-02-08	10	3358	1	3357	100	269	9087	21.98	44.5	small
DAL31_DB	Dalafilani	dry blood	2013-11-30	2023-06-29	10	3358	610	2748	82	28	776	25.54	9.6	small
DAL44_WB	Dalafilani	whole blood	2014-04-17	2024-02-08	10	3358	1	3357	100	6226	209455	20.37	27	small
DAL44_DB	Dalafilani	dry blood	2014-04-17	2023-06-29	10	3358	188	3170	94	74	2371	25.34	4.95	small
DAM05_WB	Damania	whole blood		2019-09-30	6	3358	0	3357	100			20.6	13.2	small
DAM15_DB	Damania	dry blood		2019-09-30	6	3358	0	3358	73			27.37	0.8	small
DAM30_WB	Damania	whole blood	2013-11-16	2024-02-08	10	3358	17	3341	99.5	3941	133205	21.57	26.7	small
DAM30_DB	Damania	dry blood	2013-11-16	2023-06-29	10	3358	3257	101	3			25.32	0.5	small
DAM38_WB	Damania	whole blood	2013-11-16	2024-02-08	10	3358	6	3352	99.8	66920	2265547	18.45	9.6	small
DAM38_DB	Damania	dry blood	2013-11-16	2023-06-29	10	3358	806	2552	76			25.01	0.5	small
DAM49_WB	Damania	whole blood	2013-11-17			3358	1	3357	100			21.02	14.5	small
DAM49_DB	Damania	dry blood	2013-11-17			3358	190	3168	94.34			26.28	0.5	small
DAM54_WB	Damania	whole blood	2014-03-25	2024-02-08	10	3358	320	3038	90	575	18059	23.07	8.67	small
DAM54_DB	Damania	dry blood	2014-03-25	2023-06-29	10	3358	1780	1578	47			29.34	5.42	small
DAM59_WB	Damania	whole blood	2014-03-25	2024-02-08	10	3358	297	3061	91	316	9903	23.38	18.7	small
DAM59_DB	Damania	dry blood	2014-03-25	2023-06-29	10	3358	1813	1545	46			29.21	9.6	small
DAM65_WB	Damania	whole blood	2014-03-26	2024-02-08	10	3358	12	3346	99.6	3704	127064	20.66	29.2	small
DAM65_DB	Damania	dry blood	2014-03-26	2023-06-29	10	3358	369	2989	89			26.13	5.67	small
KHO10_WB	Khoria	whole blood	2013-11-24	2024-02-08	10	3358	0	3358	100			15.5	21.54	small
KHO10_DB	Khoria	dry blood	2013-11-24	2023-06-29	10	3358	3257	101	3			32.42	0.5	small
KHO29_WB	Khoria	whole blood	2013-11-26	2019-09-30	6	3358	0	3358	100			21.88	0.7	small
KHO29_DB	Khoria	dry blood	2013-11-26	2019-09-30	6	3358	38	3320	98.87			24.08	0.4	small
KHO30_WB	Khoria	whole blood	2013-11-26	2024-02-08	10	3358	0	3358	100			17.05	58	small
KHO30_DB	Khoria	dry blood	2013-11-26	2023-06-29	10	3358	504	2854	85			27.5	3.51	small
SIL03_WB	Silimi	whole blood	2013-12-06	2019-09-30	6	3358	159	3199	95.27			21.65	35.6	small
SIL03_DB	Silimi	dry blood	2013-12-06	2019-09-30	6	3358	826	2532	75			25.48	5.48	small
SOK07_WB	Sokourala	whole blood	2013-11-08	2024-02-08	10	3358	22	3336	99	4543	151431	18.07	21.3	small
SOK07_DB	Sokourala	dry blood	2013-11-08	2023-08-17	10	3358	96	3262	97	108	3532	22.93	7.89	small
SOK10_WB	Sokourala	whole blood	2013-11-08	2024-02-08	10	3358	86	3272	97.4	322	10543	17.84	8.9	small
SOK10_DB	Sokourala	dry blood	2013-11-08	2023-08-17	10	3358	495	2863	85	33	963	25.68	4.5	small
SOK18_WB	Sokourala	whole blood	2013-11-09	2024-02-08	10	3358	1	3357	100	2407	80752	16.54	41.1	small
SOK18_DB	Sokourala	dry blood	2013-11-09	2023-08-17	10	3358	406	2952	88	83	2460	24.86	2.61	small
SOK21_WB	Sokourala	whole blood	2013-11-09	2024-02-08	10	3358	42	3316	99	186	6201	18.05	52	small
SOK21_DB	Sokourala	dry blood	2013-11-09	2023-08-17	10	3358	51	3307	98	75	2494	24.23	6.18	small
SOK32_WB	Sokourala	whole blood	2013-11-10	2024-02-08	10	3358	126	3232	96	692	22419	19.82	4.95	small
SOK32_DB	Sokourala	dry blood	2013-11-10	2023-08-17	10	3358	201	3157	94	193	6105	23.35	2.1	small
SOK34_WB	Sokourala	whole blood	2013-11-10	2024-02-08	10	3358	2051	1307	39	20	275	27.05	5.01	small
SOK34_DB	Sokourala	dry blood	2013-11-10	2023-08-17	10	3358	88	3270	97	224	7337	25.04	2.4	small
SOK37_WB	Sokourala	whole blood	2014-04-03	2024-02-08	10	3358	134	3224	96	5597	184102	20.81	15.3	small
SOK37_DB	Sokourala	dry blood	2014-04-03	2023-08-17	10	3358	1403	1955	58	45	906	27.48	2	small
SOK40_WB	Sokourala	whole blood	2014-04-03	2024-02-08	10	3358	1	3357	100	10612	356632	16.8	26.2	small
SOK40_DB	Sokourala	dry blood	2014-04-03	2023-08-17	10	3358	3124	234	7	14	34	30.14	0.1	small
SOK42_WB	Sokourala	whole blood	2014-04-03	2024-02-08	10	3358	138	3220	96	535	17560	20.74	47.9	small
SOK42_DB	Sokourala	dry blood	2014-04-03	2023-08-17	10	3358	379	2979	88.7	32	976	25.81	7.24	small
SOK44_WB	Sokourala	whole blood	2014-04-03	2024-02-08	10	3358	1	3357	100	15814	531044	16.85	55	small
SOK44_DB	Sokourala	dry blood	2014-04-03	2023-08-17	10	3358	2278	1080	32	94	1015	30.23	0.1	small
SOK49_WB	Sokourala	whole blood	2014-04-03	2024-02-08	10	3358	130	3228	96	15814	531044	21.35	9.41	small
SOK49_DB	Sokourala	dry blood	2014-04-03	2023-08-17	10	3358	1359	1999	60	56	1126	27.26	2.5	small
SOK61_WB	Sokourala	whole blood	2014-04-04	2024-02-08	10	3358	3	3355	99.9	3135	107408	21	34.7	small
SOK61_DB	Sokourala	dry blood	2014-04-04	2023-08-17	10	3358	2547	811	24	248	2061	31.76	0.1	small
SOK62_WB	Sokourala	whole blood	2014-04-04	2024-02-08	10	3358	325	3033	90	612	18618	20.47	22.3	small
SOK62_DB	Sokourala	dry blood	2014-04-04	2023-08-17	10	3358	1759	1599	48	31	506	26.95	4.24	small
SOK68_WB	Sokourala	whole blood	2014-04-04	2024-02-08	10	3358	703	2655	79	188	5102	21.45	26.6	small
SOK68_DB	Sokourala	dry blood	2014-04-04	2023-08-17	10	3358	378	2980	89	56	1705	26.56	4.75	small
SOK75_WB	Sokourala	whole blood	2014-04-05	2024-02-08	10	3358	5	3353	99.9	4805	164160	21.01	3.52	small
SOK75_DB	Sokourala	dry blood	2014-04-05	2023-08-17	10	3358	2561	797	24	17	144	32.18	0.1	small
SOK76_WB	Sokourala	whole blood	2014-04-05	2024-02-08	10	3358	1	3357	99.9	28426	972683	18.46	40.1	small
SOK76_DB	Sokourala	dry blood	2014-04-05	2023-08-17	10	3358	114	3244	97	87	2890	25.6	4.61	small
SOK77_WB	Sokourala	whole blood	2014-04-05	2024-02-08	10	3358	0	3358	100	34858	1172251	14.83	54	small
SOK77_DB	Sokourala	dry blood	2014-04-05	2023-08-17	10	3358	9	3349	100	485	16275	23.32	2.4	small
SON105_WB	Sonkonia	whole blood	2014-04-09	2024-02-08	10	3358	43	3315	98.7	4607	154524	19.6	4.91	small
SON105_DB	Sonkonia	dry blood	2014-04-09	2023-08-17	10	3358	1411	1947	59	53	1075	29.82	0.5	small
SON109_WB	Sonkonia	whole blood	2014-04-09	2024-02-08	10	3358	65	3293	98	595	19763	23.16	32.8	small
SON109_DB	Sonkonia	dry blood	2014-04-09	2023-08-17	10	3358	2439	919	27	32	299	35.47	0.1	small
YAR24_WB	Yarawalia	whole blood	2013-11-20	2019-09-30	6	3358	0	3358	100			16.63	12.4	small
YAR24_DB	Yarawalia	dry blood	2013-11-20	2019-09-30	6	3358	1375	1983	59.05			26.24	0.9	small
YAR46_WB	Yarawalia	whole blood	2013-11-21	2019-09-30	6	3358	1	3357	99.97			17.69	51.4	small
YAR46_DB	Yarawalia	dry blood	2013-11-21	2019-09-30	6	3358	104	502	15	138	705	27.56	0.5	small
BRI08_WB	Brissa	whole blood	2013-12-14	2019-09-30	6	7207	2	7205	100			19.89	22.6	large
BRI08_DB	Brissa	dry blood	2013-12-14	2019-09-30	6	7207	997	6210	86.17			25.75	0.7	large
DAL11_WB	Dalafilani	whole blood	2013-11-28	2019-09-30	6	7207	2	7205	100			17.7	52.4	large
DAL11_DB	Dalafilani	dry blood	2013-11-28	2019-09-30	6	7207	1789	5418	75.18			29.8	0.9	large
DAL17_WB	Dalafilani	whole blood	2013-11-29	2024-02-08	10	7207	1286	5921	82	60	3556		22	large
DAL17_DB	Dalafilani	dry blood	2013-11-29	2023-06-29	10	7207	7006	201	3	147	294		2.2	large
DAL25_WB	Dalafilani	whole blood	2013-11-29	2024-02-08	10	7207	36	7171	99.5	3233	232624		41.4	large
DAL25_DB	Dalafilani	dry blood	2013-11-29	2023-06-29	10	7207	6280	927	13	39	371		3.48	large
DAL29_WB	Dalafilani	whole blood	2013-11-30	2024-02-08	10	7207	2	7205	100	1527	110441		19.1	large
DAL29_DB	Dalafilani	dry blood	2013-11-30	2023-06-29	10	7207	6923	284	4	185	524		0.1	large
DAL31_WB	Dalafilani	whole blood	2013-11-30	2024-02-08	10	7207	36	7171	99.5	138	9943		44.5	large
DAL31_DB	Dalafilani	dry blood	2013-11-30	2023-06-29	10	7207	4483	2724	41	22	643		9.6	large
DAL44_WB	Dalafilani	whole blood	2014-04-17	2024-02-08	10	7207	31	7176	99.6	3252	234194		27	large
DAL44_DB	Dalafilani	dry blood	2014-04-17	2023-06-29	10	7207	811	6396	89	48	3127		4.95	large
DAM05_WB	Damania	whole blood		2019-09-30	6	7207	199	7008	97.24			20.37	13.2	large
DAM15_DB	Damania	dry blood		2019-09-30	6	7207	2172	5035	69.86			31.81	0.3	large
DAM30_WB	Damania	whole blood	2013-11-16	2024-02-08	10	7207	347	6860	95	1138	79079		26.7	large
DAM30_DB	Damania	dry blood	2013-11-16	2023-06-29	10	7207	6558	649	9				0.5	large
DAM38_WB	Damania	whole blood	2013-11-16	2024-02-08	10	7207	63	7144	99	10709	772497		9.6	large
DAM38_DB	Damania	dry blood	2013-11-16	2023-06-29	10	7207	3964	3243	45				0.5	large
DAM49_WB	Damania	whole blood	2013-11-17			7207	4	7203	99.94			22.01	14.5	large
DAM49_DB	Damania	dry blood	2013-11-17			7207	1834	5373	74.55			30.17	0.6	large
DAM54_WB	Damania	whole blood	2014-03-25	2024-02-08	10	7207	2631	4576	64	368	17208		8.67	large
DAM54_DB	Damania	dry blood	2014-03-25	2023-06-29	10	7207	2018	5189	72				5.42	large
DAM59_WB	Damania	whole blood	2014-03-25	2024-02-08	10	7207	1749	5458	76	307	17141		18.7	large
DAM59_DB	Damania	dry blood	2014-03-25	2023-06-29	10	7207	2595	4612	64				9.6	large
DAM65_WB	Damania	whole blood	2014-03-26	2024-02-08	10	7207	285	6922	96	3085	218740		20.66	large
DAM65_DB	Damania	dry blood	2014-03-26	2023-06-29	10	7207	1297	5910	82				5.67	large
KHO29_WB	Khoria	whole blood	2013-11-24	2024-02-08	10	7207	1	7206	100			22.37	0.3	large
KHO29_DB	Khoria	dry blood	2013-11-24	2023-06-29	10	7207	108	7099	98.5			25.86	0.2	large
KHO30_WB	Khoria	whole blood	2013-11-26	2019-09-30	6	7207	2	7205	100				58	large
KHO30_DB	Khoria	dry blood	2013-11-26	2019-09-30	6	7207	2450	4757	66				3.51	large
SAF01_WB	Safrani	whole blood	2013-11-26	2024-02-08	10	7207	10	7197	99.86			18.51	24.2	large
SAF01_DB	Safrani	dry blood	2013-11-26	2023-06-29	10	7207	72	7135	99			27.33	0.4	large
SIL03_WB	Silimi	whole blood	2013-12-06	2019-09-30	6	7207	858	6349	88.09			22	35.6	large
SIL03_DB	Silimi	dry blood	2013-12-06	2019-09-30	6	7207	4469	2738	37.99			28.11	5.48	large
SOK07_WB	Sokourala	whole blood	2013-11-08	2024-02-08	10	7207	182	7025	97	893	62952		21.3	large
SOK07_DB	Sokourala	dry blood	2013-11-08	2023-08-17	10	7207	613	6594	91.5	49	3307		7.89	large
SOK10_WB	Sokourala	whole blood	2013-11-08	2024-02-08	10	7207	186	7021	97	141	9986		8.9	large
SOK10_DB	Sokourala	dry blood	2013-11-08	2023-08-17	10	7207	2382	4825	67	25	1233		4.5	large
SOK18_WB	Sokourala	whole blood	2013-11-09	2024-02-08	10	7207	2	7205	100	1353	97495		41.1	large
SOK18_DB	Sokourala	dry blood	2013-11-09	2023-08-17	10	7207	2202	5005	69.5	58	2932		2.61	large
SOK21_WB	Sokourala	whole blood	2013-11-09	2024-02-08	10	7207	573	6634	92	56	3817		52	large
SOK21_DB	Sokourala	dry blood	2013-11-09	2023-08-17	10	7207	1018	6189	86	25	1598		6.18	large
SOK32_WB	Sokourala	whole blood	2013-11-10	2024-02-08	10	7207	529	6678	93	330	22085		4.95	large
SOK32_DB	Sokourala	dry blood	2013-11-10	2023-08-17	10	7207	531	6676	93	70	4761		2.1	large
SOK34_WB	Sokourala	whole blood	2013-11-10	2024-02-08	10	7207	5670	1537	21	32	507		5.01	large
SOK34_DB	Sokourala	dry blood	2013-11-10	2023-08-17	10	7207	626	6581	91	100	6639		2.4	large
SOK37_WB	Sokourala	whole blood	2014-04-03	2024-02-08	10	7207	138	7069	98	1996	142524		15.3	large
SOK37_DB	Sokourala	dry blood	2014-04-03	2023-08-17	10	7207	4290	2917	40	34	1001		2	large
SOK40_WB	Sokourala	whole blood	2014-04-03	2024-02-08	10	7207	2	7205	100	3759	271310		26.2	large
SOK40_DB	Sokourala	dry blood	2014-04-03	2023-08-17	10	7207	6692	515	7	4	26		0.1	large
SOK42_WB	Sokourala	whole blood	2014-04-03	2024-02-08	10	7207	600	6607	92	277	18753		47.9	large
SOK42_DB	Sokourala	dry blood	2014-04-03	2023-08-17	10	7207	1618	5589	78	28	1635		7.24	large
SOK44_WB	Sokourala	whole blood	2014-04-03	2024-02-08	10	7207	36	7171	99.5	6879	494423		55	large
SOK44_DB	Sokourala	dry blood	2014-04-03	2023-08-17	10	7207	4742	2465	34	103	2560		0.1	large
SOK49_WB	Sokourala	whole blood	2014-04-03	2024-02-08	10	7207	850	6357	88	231	14764		9.41	large
SOK49_DB	Sokourala	dry blood	2014-04-03	2023-08-17	10	7207	3989	3218	45	27	883		2.5	large
SOK61_WB	Sokourala	whole blood	2014-04-04	2024-02-08	10	7207	45	7162	99	2307	169140		34.7	large
SOK61_DB	Sokourala	dry blood	2014-04-04	2023-08-17	10	7207	6529	678	9	156	1087		0.1	large
SOK62_WB	Sokourala	whole blood	2014-04-04	2024-02-08	10	7207	2469	4738	66	259	12354		22.3	large
SOK62_DB	Sokourala	dry blood	2014-04-04	2023-08-17	10	7207	5547	1660	23	17	282		4.24	large
SOK68_WB	Sokourala	whole blood	2014-04-04	2024-02-08	10	7207	2971	4236	59	80	3456		26.6	large
SOK68_DB	Sokourala	dry blood	2014-04-04	2023-08-17	10	7207	2313	4894	68	22	1103		4.75	large
SOK75_WB	Sokourala	whole blood	2014-04-05	2024-02-08	10	7207	39	7168	99.5	2393	175356		3.52	large
SOK75_DB	Sokourala	dry blood	2014-04-05	2023-08-17	10	7207	5414	1793	25	19	359		0.1	large
SOK76_WB	Sokourala	whole blood	2014-04-05	2024-02-08	10	7207	47	7160	99.4	12258	898185		40.1	large
SOK76_DB	Sokourala	dry blood	2014-04-05	2023-08-17	10	7207	952	6255	87	52	3332		4.61	large
SOK77_WB	Sokourala	whole blood	2014-04-05	2024-02-08	10	7207	2	7205	100	13037	943068		54	large
SOK77_DB	Sokourala	dry blood	2014-04-05	2023-08-17	10	7207	133	7074	98	208	14788		2.4	large
SON105_WB	Sonkonia	whole blood	2014-04-09	2024-02-08	10	7207	153	7054	98	1539	109707		4.91	large
SON105_DB	Sonkonia	dry blood	2014-04-09	2023-08-17	10	7207	3694	3513	49	51	1827		0.1	large
SON109_WB	Sonkonia	whole blood	2014-04-09	2024-02-08	10	7207	607	6600	92	268	17969		32.8	large
SON109_DB	Sonkonia	dry blood	2014-04-09	2023-08-17	10	7207	5327	1880	26	29	565		0.1	large
YAR24_WB	Yarawalia	whole blood	2013-11-20	2019-09-30	6	7207	0	7207	100			16.46	12.4	large
YAR24_DB	Yarawalia	dry blood	2013-11-20	2019-09-30	6	7207	1484	5723	79.41			29.52	0.5	large
YAR46_WB	Yarawalia	whole blood	2013-11-21	2019-09-30	6	7207	0	7207	100			17.48	51.4	large
YAR46_DB	Yarawalia	dry blood	2013-11-21	2019-09-30	6	7207	742	6465	3.4	153	383	28.9	0.4	large
